# Supplementary material for: Merging pathology with biomechanics using CHIMERA (Closed-Head Impact Model of Engineered Rotational Acceleration): a novel, surgery-free model of traumatic brain injury
Source: Mol Neurodegener. 2014 Dec 1;9:55. doi: 10.1186/1750-1326-9-55 (PMC4269957; doi:10.1186/1750-1326-9-55)
Supplement: Supplementary file 2 — Additional file 2: Movie S4: Mouse head motion following impact using CHIMERA. The impact event was recorded at 5,000 fps. The video shows movement of the mouse head following impact by the pneumatically-driven piston. (ZIP 7 MB) [file 13024_2014_563_MOESM2_ESM.zip]

Archive with 1 entries (1 files):
- 1262638440133628_MOESM2_ESM.mpeg
